# Supplementary material for: Sea Cucumber Polysaccharide from Stichopus japonicu and Its Photocatalytic Degradation Product Alleviate Acute Alcoholic Liver Injury in Mice
Source: Foods. 2024 Mar 21;13(6):963. doi: 10.3390/foods13060963 (PMC10969942; doi:10.3390/foods13060963)
Supplement: Supplementary file 1 [file foods-13-00963-s001.zip]

Archive with 1 entries (1 files):
- foods-2899882-supplementary.pdf
